# Supplementary material for: Genome-Wide Analysis of the Universal Stress Protein Gene Family in Blueberry and Their Transcriptional Responses to UV-B Irradiation and Abscisic Acid
Source: Int J Mol Sci. 2023 Nov 27;24(23):16819. doi: 10.3390/ijms242316819 (PMC10706445; doi:10.3390/ijms242316819)
Supplement: Supplementary file 1 [file ijms-24-16819-s001.zip]

Archive with 2 entries (2 files):
- Supplement Figures.pdf
- Supplementary Tables.xlsx
